# Supplementary material for: A Systematic Review of Salt Reduction Initiatives Around the World: A Midterm Evaluation of Progress Towards the 2025 Global Non-Communicable Diseases Salt Reduction Target
Source: Adv Nutr. 2021 Mar 7;12(5):1768–80. doi: 10.1093/advances/nmab008 (PMC8483946; doi:10.1093/advances/nmab008)
Supplement: nmab008_Supplemental_File [file nmab008_supplemental_file.zip]

Archive with 4 entries (4 files):
- Supplementary_data_1.docx
- Supplementary_data_2.docx
- Supplementary_data_3.docx
- Supplementary_data_4.docx
